# Supplementary material for: Computational Study of the Curvature-Promoted Anchoring of Transition Metals for Water Splitting
Source: Nanomaterials (Basel). 2021 Nov 23;11(12):3173. doi: 10.3390/nano11123173 (PMC8709100; doi:10.3390/nano11123173)
Supplement: Supplementary file 1 [file nanomaterials-11-03173-s001.zip]

Archive with 1 entries (1 files):
- nanomaterials-1443078-supplementary.pdf
